# Supplementary material for: A Sensitive and Transparent Method for Tumor-Informed Detection of Circulating Tumor DNA in Ovarian Cancer Using Whole-Genome Sequencing
Source: Int J Mol Sci. 2024 Dec 12;25(24):13349. doi: 10.3390/ijms252413349 (PMC11678811; doi:10.3390/ijms252413349)
Supplement: Supplementary file 1 [file ijms-25-13349-s001.zip]

Archive with 2 entries (2 files):
- Supplementary Material incl. Figures.pdf
- Supplementary tables.xlsx
