# Supplementary material for: A Sensitive and Transparent Method for Tumor-Informed Detection of Circulating Tumor DNA in Ovarian Cancer Using Whole-Genome Sequencing
Source: Int J Mol Sci. 2024 Dec 12;25(24):13349. doi: 10.3390/ijms252413349 (PMC11678811; doi:10.3390/ijms252413349)
Supplement: Supplementary file 1 [file ijms-25-13349-s001.zip › Supplementary tables.xlsx]

## Sheet: Table S1
Patients	P1	P2	P3	P5	P6	P7	P8	P9	P10			P1	P2	P3	P5	P6	P7	P8	P9	P10
No. of variants in tumor before filtering	5262	4922	10392	15475	7424	22019	3891	1983	5146
Filter A (Fig. 2)
1000g PON - ADt0_DPt0_ADn0_DPn5_VAFt0_noPoolFilter
No. of variants in tumor	5480	5091	10517	15625	7576	22022	4051	2287	5356
VAF signal-to-noise	2.21445	4.01107	1.22851	6.2763	1.28933	15.4796	2.61224	1.56058	1.45012
AD signal-to-noise	2.30855	3.46274	1.18605	5.09701	1.25528	16.1354	3.03381	1.43414	1.55182
Filter B (Fig. 2)
1000g PON - ADt0_DPt0_ADn0_DPn10_VAFt0_noPoolFilter											1000g PON - ADt0_DPt0_ADn0_DPn12_VAFt0_noPoolFilter
No. of variants in tumor	5134	4904	10236	14749	7348	21399	3893	2165	5163		No. of variants in tumor	4220	4436	9394	12277	6620	19362	3367	1897	4524
VAF signal-to-noise	2.31064	4.03822	1.19728	6.35485	1.29212	15.792	2.66503	1.55461	1.42962		VAF signal-to-noise	2.24355	4.03192	1.1558	6.10365	1.27631	15.8018	2.61485	1.5458	1.38649
AD signal-to-noise	2.31514	3.49199	1.17637	5.01791	1.26592	16.1073	3.04587	1.43097	1.53781		AD signal-to-noise	2.22459	3.39829	1.16691	4.67588	1.27186	15.8664	2.93122	1.42634	1.50321
Filter C (Fig. 2)
1000g PON - ADt5_DPt10_ADn0_DPn10_VAFt0_noPoolFilter
No. of variants in tumor	3638	3785	8140	11727	5102	15813	2800	607	3561
VAF signal-to-noise	2.85958	6.00812	1.18574	8.32077	1.34531	21.3637	3.52823	1.57046	1.57752
AD signal-to-noise	2.6038	4.46347	1.23885	5.85049	1.30777	20.3599	3.55735	1.43019	1.6896
Filter D (Fig. 2)
1000g PON - ADt8_DPt12_ADn0_DPn10_VAFt0_noPoolFilter											1000g PON - ADt10_DPt15_ADn0_DPn10_VAFt0_noPoolFilter
No. of variants in tumor	1908	2378	5708	6695	2705	6781	1662	199	1666		No. of variants in tumor	1127	1437	3698	4023	1606	3303	933	103	973
VAF signal-to-noise	3.94639	11.2531	1.28045	9.79104	1.52703	28.0784	6.58227	1.49448	2.04221		VAF signal-to-noise	4.18577	13.3561	1.55745	11.1841	2.52638	37.3563	8.11873	1.3827	2.65099
AD signal-to-noise	2.98684	6.70886	1.36436	6.24791	1.38629	25.4455	5.57189	1.36959	1.8296		AD signal-to-noise	3.04224	6.5596	1.77808	6.58485	1.86686	32.0453	6.43138	1.29532	2.15517
Filter E (Fig. 2)
1000g PON - ADt8_DPt12_ADn0_DPn10_VAFt0.2_noPoolFilter
No. of variants in tumor	1762	2354	5673	6399	2650	6505	1644	117	1532
VAF signal-to-noise	4.97633	12.3519	1.33437	12.3158	1.50582	34.6608	7.39044	1.59507	2.16727
AD signal-to-noise	4.17969	8.48097	1.29017	8.50623	1.3806	34.158	6.6845	1.35471	1.90584
Table S1: Overview of no. of variants detected in the tumor and VAF and AD signal-to-noise ratio after applying different filters for each patient. ADt (allelic depth in tumor), DPt (read depth in tumor), VAFt (variant allele frequency in tumor), ADn (allelic depth in normal), DPn (read depth in normal).

## Sheet: Table S2
Patients	P1	P2	P3	P5	P6	P7	P8	P9	P10			P1	P2	P3	P5	P6	P7	P8	P9	P10
No. of variants in tumor before filtering	5262	4922	10392	15475	7424	22019	3891	1983	5146
Method 1 (Fig. 3, 4)
1000g PON - ADt8_DPt12_ADn0_DPn10_VAFt0.2_noPoolFilter											1000g PON - ADt8_DPt12_ADn0_DPn10_VAFt0.2_withPoolFilter
No. of variants in tumor	1762	2354	5673	6399	2650	6505	1644	117	1532		No. of variants in tumor	1682	2263	5563	6229	2568	6345	1596	22	1464
VAF (average_P)	0.0238161	0.0337245	0.00210402	0.0336562	0.00507931	0.0749359	0.020011	0.18824	0.0121593		VAF (average_P)	0.0184126	0.0310864	0.000647662	0.0307495	0.00102233	0.0734278	0.0169299	0.146363	0.00623654
VAF (average_noise)	0.00478588	0.00273031	0.0015768	0.00273276	0.00337312	0.00216198	0.00270769	0.118013	0.00561041		VAF (average_noise)	0.000366851	0.000340865	0.000383344	0.000331492	0.000412341	0.000292278	0.000364503	0.00716956	0.0003785
AD (average_P)	1.4773	1.58879	0.108761	1.72371	0.264528	4.33359	1.14416	11.1709	0.748695		AD (average_P)	0.950654	1.37517	0.0294805	1.47568	0.0432243	4.20599	0.890977	6.54545	0.300546
AD (average_noise)	0.353447	0.187335	0.0842999	0.202641	0.191605	0.126869	0.171166	8.246	0.392842		AD (average_noise)	0.0149319	0.0143408	0.0169031	0.014385	0.0157645	0.0124919	0.0160278	0.747475	0.0156496
VAF signal-to-noise	4.97633	12.3519	1.33437	12.3158	1.50582	34.6608	7.39044	1.59507	2.16727		VAF signal-to-noise	50.1908	91.1986	1.6895	92.7611	2.47934	251.226	46.4465	20.4145	16.477
AD signal-to-noise	4.17969	8.48097	1.29017	8.50623	1.3806	34.158	6.6845	1.35471	1.90584		AD signal-to-noise	63.6659	95.892	1.74409	102.585	2.74188	336.698	55.5895	8.75676	19.2047
VAF_zScore	24.0504	152.245	1.86561	190.247	3.30588	498.997	40.5848	6.58155	9.53374		VAF_zScore	97.3514	381.676	2.07245	604.265	3.48738	1747.02	108.715	16.2498	27.1214
AD_zScore	20.2214	71.819	1.62906	69.3311	2.80184	272.83	35.2495	3.79318	5.72777		AD_zScore	124.682	357.092	2.11053	446.38	4.14992	1637.72	105.71	5.61653	27.9325
Binary_zScore	134.718	164.442	4.25241	472.653	4.90245	323.565	99.0696	11.182	31.8619		Binary_zScore	174.325	164.134	3.51264	329.084	3.02026	379.514	103.695	17.7333	45.296
Method 2 (Fig. 3, 4)	Full (Fig. 6)										Method 3 (Fig. 3, 4)
merged PON - ADt8_DPt12_ADn0_DPn10_VAFt0.2_noPoolFilter											merged PON - ADt8_DPt12_ADn0_DPn10_VAFt0.2_withPoolFilter
No. of variants in tumor	1722	2326	5631	6320	2621	6464	1630	63	1494		No. of variants in tumor	1679	2265	5549	6219	2569	6347	1596	19	1460
VAF (average_P)	0.0198795	0.0318766	0.00106305	0.0315668	0.00238945	0.0738974	0.0181379	0.171188	0.00713226		VAF (average_P)	0.0183645	0.0312193	0.000601485	0.0307145	0.000986549	0.0733197	0.0169433	0.137177	0.00602486
VAF (average_noise)	0.00126163	0.000812466	0.000587971	0.000760423	0.000940198	0.000729438	0.00146566	0.0491102	0.000840406		VAF (average_noise)	0.000405101	0.000340531	0.000356063	0.000331377	0.000364886	0.0002968	0.000364503	0.00297948	0.000346061
AD (average_P)	1.09988	1.45314	0.054875	1.54003	0.129721	4.26501	0.986503	9.55556	0.390897		AD (average_P)	0.945801	1.38631	0.024869	1.47403	0.042818	4.20908	0.891604	5.63158	0.289726
AD (average_noise)	0.06914	0.048209	0.027437	0.038782	0.05692	0.039148	0.080886	3.15044	0.056447		AD (average_noise)	0.015091	0.014327	0.014922	0.014372	0.015628	0.012714	0.016028	0.25731	0.015004
VAF signal-to-noise	15.757	39.2344	1.80799	41.5121	2.54143	101.307	12.3753	3.4858	8.48668		VAF signal-to-noise	45.3331	91.6783	1.68927	92.6877	2.70372	247.034	46.4834	46.0406	17.4098
AD signal-to-noise	15.908	30.1422	2.00006	39.7103	2.27901	108.945	12.1963	3.03308	6.92504		AD signal-to-noise	62.6734	96.7643	1.66658	102.563	2.73988	331.06	55.6286	21.8864	19.3106
VAF_zScore	46.2414	230.4	2.5509	522.136	8.69398	584.407	47.3661	14.0226	21.9312		VAF_zScore	87.2983	383.662	2.52479	604.299	5.23578	1900.41	108.803	50.0477	25.4092
AD_zScore	62.0777	125.713	3.44794	222.775	4.86193	514.22	34.1159	14.7415	13.0383		AD_zScore	123.16	360.363	2.23766	445.814	4.09433	1709.41	105.785	21.5937	26.4786
Binary_zScore	167.365	204.418	4.48333	383.464	4.91899	317.182	102.302	14.6937	43.5701		Binary_zScore	161.204	164.267	3.75141	332.755	3.07119	372.956	103.855	21.8182	44.2067
Downsampled (Fig. 6)
Downsampled 40% merged PON - ADt8_DPt12_ADn0_DPn10_VAFt0.2_noPoolFilter											Downsampled 40% merged PON - ADt8_DPt12_ADn0_DPn10_VAFt0.2_withPoolFilter
No. of variants in tumor	1722	2326	5629	6319	2621	6464	1630	63	1493		No. of variants in tumor	1694	2292	5592	6265	2587	6401	1608	20	1471
VAF (average_P)	0.01926	0.032793	0.001364	0.031875	0.002745	0.075288	0.017986	0.156695	0.007435		VAF (average_P)	0.0178337	0.0321885	0.000903072	0.0312132	0.00163206	0.0749973	0.0169172	0.131074	0.00638982
VAF (average_noise)	0.001675	0.001176	0.00102	0.001185	0.001444	0.001079	0.002304	0.04835	0.000955		VAF (average_noise)	0.00101578	0.000844383	0.000781977	0.000783006	0.000718369	0.000742946	0.00101281	0.000316106	0.000650582
VAF signal-to-noise	11.5009	27.8755	1.33697	26.8921	1.90043	69.7803	7.8052	3.24086	7.78124		VAF signal-to-noise	17.5567	38.1207	1.15486	39.8632	2.2719	100.946	16.7032	414.652	9.82169
VAF_zScore	17.4651	54.2141	1.1696	102.158	2.80511	323.667	26.9661	6.05384	18.1256		VAF_zScore	27.6639	67.7125	0.53149	123.83	2.17493	390.741	31.4257	137.884	16.9261
Table S2: Overview of no. of variants detected in the tumor, average VAF and AD in own plasma (P) and control plasmas (noise), VAF and AD signal-to-noise ratio and z-scores for each patient when different methods were applied.

## Sheet: Table S3
Patient	P1	P2	P3	P4	P5	P6	P7	P8	P9	P10
FIGO Stage	IIa	IV	IC2	IIa	IV	IC	IIIa	IIIc	IIIc	IV
Table S3: FIGO stage of the included patients.
